# Supplementary material for: The Prevalence of Multi-Type Infections Among Human Papillomavirus Types in Korean Women
Source: Pathogens. 2025 Apr 9;14(4):369. doi: 10.3390/pathogens14040369 (PMC12030709; doi:10.3390/pathogens14040369)
Supplement: Supplementary file 1 [file pathogens-14-00369-s001.zip]

Archive with 1 entries (1 files):
- pathogens-3517300-supplementary.pdf
